# Supplementary material for: Integrative Single-Cell and Bulk Transcriptomic Analysis Identifies Macrophage-Related Gene Signatures Predictive of Hepatocellular Carcinoma in Cirrhosis
Source: Genes (Basel). 2025 Oct 15;16(10):1213. doi: 10.3390/genes16101213 (PMC12562699; doi:10.3390/genes16101213)
Supplement: Supplementary file 1 [file genes-16-01213-s001.zip]

Archive with 1 entries (1 files):
- genes-3830310-supplementary.pdf
